# Supplementary material for: Aptamer-Based Graphene Field-Effect Transistor Biosensor for Cytokine Detection in Undiluted Physiological Media for Cervical Carcinoma Diagnosis
Source: Biosensors (Basel). 2025 Feb 23;15(3):138. doi: 10.3390/bios15030138 (PMC11939848; doi:10.3390/bios15030138)
Supplement: Supplementary file 1 [file biosensors-15-00138-s001.zip]

Archive with 1 entries (1 files):
- biosensors-3465702-supplementary.pdf
